# Supplementary material for: PBPK/PD Model of Vancomycin in Sepsis: Linking Interstitial Exposure in Perfusion-Limited Tissues to MRSA Infection
Source: Pharmaceutics. 2025 Aug 26;17(9):1111. doi: 10.3390/pharmaceutics17091111 (PMC12473409; doi:10.3390/pharmaceutics17091111)
Supplement: Supplementary file 1 [file pharmaceutics-17-01111-s001.zip]

Archive with 1 entries (1 files):
- pharmaceutics-3806454-supplementary material.pdf
